# Supplementary material for: Theobroma cacao Virome: Exploring Public RNA-Seq Data for Viral Discovery and Surveillance
Source: Viruses. 2025 Apr 26;17(5):624. doi: 10.3390/v17050624 (PMC12115555; doi:10.3390/v17050624)
Supplement: Supplementary file 1 [file viruses-17-00624-s001.zip]

Archive with 8 entries (7 files):
- viruses-3560589-supplementary/
- viruses-3560589-supplementary/Supplementary-Figure S1.pdf
- viruses-3560589-supplementary/Supplementary-Figure S2.pdf
- viruses-3560589-supplementary/Supplementary-Figure S3.pdf
- viruses-3560589-supplementary/Supplementary-Figure S4.pdf
- viruses-3560589-supplementary/Supplementary-Table S1(libs-metadata).tsv
- viruses-3560589-supplementary/Supplementary-Table S2(viral-sequences).tsv
- viruses-3560589-supplementary/Supplementary-Table S3(quantification).tsv
