# Supplementary material for: Theobroma cacao Virome: Exploring Public RNA-Seq Data for Viral Discovery and Surveillance
Source: Viruses. 2025 Apr 26;17(5):624. doi: 10.3390/v17050624 (PMC12115555; doi:10.3390/v17050624)
Supplement: Supplementary file 1 [file viruses-17-00624-s001.zip › viruses-3560589-supplementary/Supplementary-Table S1(libs-metadata).tsv]

Run	SRAStudy	Experiment	LibraryName	LibraryStrategy	LibrarySelection	LibraryLayout	Model	BioProject	SampleName	CenterName	Genotype	Condition	City	State	Country	Continent	Coordinates
ERR3665546	ERP118455	ERX3657151	EET8_R1_C_p	RNA-Seq	PolyA	SINGLE	Illumina HiSeq 2500	PRJEB35419	SAMEA6229435	Novogene	EET8	Control	unknow	unknow	unknow	unknow	unknow
ERR3665547	ERP118455	ERX3657152	EET8_R2_C_p	RNA-Seq	PolyA	SINGLE	Illumina HiSeq 2500	PRJEB35419	SAMEA6229436	Novogene	EET8	Control	unknow	unknow	unknow	unknow	unknow
ERR3665548	ERP118455	ERX3657153	EET8_R3_C_p	RNA-Seq	PolyA	SINGLE	Illumina HiSeq 2500	PRJEB35419	SAMEA6229437	Novogene	EET8	Control	unknow	unknow	unknow	unknow	unknow
ERR3665549	ERP118455	ERX3657154	TSH565_R1_C_p	RNA-Seq	PolyA	SINGLE	Illumina HiSeq 2500	PRJEB35419	SAMEA6229438	Novogene	TSH565	Control	unknow	unknow	unknow	unknow	unknow
ERR3665550	ERP118455	ERX3657155	TSH565_R2_C_p	RNA-Seq	PolyA	SINGLE	Illumina HiSeq 2500	PRJEB35419	SAMEA6229439	Novogene	TSH565	Control	unknow	unknow	unknow	unknow	unknow
ERR3665551	ERP118455	ERX3657156	TSH565_R3_C_p	RNA-Seq	PolyA	SINGLE	Illumina HiSeq 2500	PRJEB35419	SAMEA6229440	Novogene	TSH565	Control	unknow	unknow	unknow	unknow	unknow
ERR3665552	ERP118455	ERX3657157	EET8_R1_D_p	RNA-Seq	PolyA	SINGLE	Illumina HiSeq 2500	PRJEB35419	SAMEA6229441	Novogene	EET8	Drought Env	unknow	unknow	unknow	unknow	unknow
ERR3665553	ERP118455	ERX3657158	EET8_R2_D_p	RNA-Seq	PolyA	SINGLE	Illumina HiSeq 2500	PRJEB35419	SAMEA6229442	Novogene	EET8	Drought Env	unknow	unknow	unknow	unknow	unknow
ERR3665554	ERP118455	ERX3657159	EET8_R3_D_p	RNA-Seq	PolyA	SINGLE	Illumina HiSeq 2500	PRJEB35419	SAMEA6229443	Novogene	EET8	Drought Env	unknow	unknow	unknow	unknow	unknow
ERR3665555	ERP118455	ERX3657160	TSH565_R1_D_p	RNA-Seq	PolyA	SINGLE	Illumina HiSeq 2500	PRJEB35419	SAMEA6229444	Novogene	TSH565	Drought Env	unknow	unknow	unknow	unknow	unknow
ERR3665556	ERP118455	ERX3657161	TSH565_R2_D_p	RNA-Seq	PolyA	SINGLE	Illumina HiSeq 2500	PRJEB35419	SAMEA6229445	Novogene	TSH565	Drought Env	unknow	unknow	unknow	unknow	unknow
ERR3665557	ERP118455	ERX3657162	TSH565_R3_D_p	RNA-Seq	PolyA	SINGLE	Illumina HiSeq 2500	PRJEB35419	SAMEA6229446	Novogene	TSH565	Drought Env	unknow	unknow	unknow	unknow	unknow
SRR11389076	SRP253670	SRX7968218	W3	RNA-Seq	Oligo-dT	PAIRED	Illumina NovaSeq 6000	PRJNA613342	GW3	CATAS	TAS 168	mauve_pod	Wanning	Hainan	China	Asia	unknow
SRR11389077	SRP253670	SRX7968217	W2	RNA-Seq	Oligo-dT	PAIRED	Illumina NovaSeq 6000	PRJNA613342	GW2	CATAS	TAS 168	mauve_pod	Wanning	Hainan	China	Asia	unknow
SRR11389078	SRP253670	SRX7968216	W1	RNA-Seq	Oligo-dT	PAIRED	Illumina NovaSeq 6000	PRJNA613342	GW1	CATAS	TAS 168	mauve_pod	Wanning	Hainan	China	Asia	unknow
SRR11389079	SRP253670	SRX7968215	P3	RNA-Seq	Oligo-dT	PAIRED	Illumina NovaSeq 6000	PRJNA613342	PF3	CATAS	TAS 166	green_pod	Wanning	Hainan	China	Asia	unknow
SRR11389080	SRP253670	SRX7968214	P2	RNA-Seq	Oligo-dT	PAIRED	Illumina NovaSeq 6000	PRJNA613342	PF2	CATAS	TAS 166	green_pod	Wanning	Hainan	China	Asia	unknow
SRR11389081	SRP253670	SRX7968213	P1	RNA-Seq	Oligo-dT	PAIRED	Illumina NovaSeq 6000	PRJNA613342	PF1	CATAS	TAS 166	green_pod	Wanning	Hainan	China	Asia	unknow
SRR11389082	SRP253670	SRX7968212	G3	RNA-Seq	Oligo-dT	PAIRED	Illumina NovaSeq 6000	PRJNA613342	GF3	CATAS	TAS 410	lightGreen_pod	Wanning	Hainan	China	Asia	unknow
SRR11389083	SRP253670	SRX7968211	G2	RNA-Seq	Oligo-dT	PAIRED	Illumina NovaSeq 6000	PRJNA613342	GF2	CATAS	TAS 410	lightGreen_pod	Wanning	Hainan	China	Asia	unknow
SRR11389084	SRP253670	SRX7968210	G1	RNA-Seq	Oligo-dT	PAIRED	Illumina NovaSeq 6000	PRJNA613342	GF1	CATAS	TAS 410	lightGreen_pod	Wanning	Hainan	China	Asia	unknow
SRR11060111	SRP248100	SRX7706004	SO-8201-D2	RNA-Seq	RANDOM PCR	PAIRED	Illumina HiSeq 2500	PRJNA604260	S_disease2	CPCRI	unknow	Susceptible_disease	Vittal	unknow	India	Asia	unknow
SRR11060112	SRP248100	SRX7706003	SO-8201-D1	RNA-Seq	RANDOM PCR	PAIRED	Illumina HiSeq 2500	PRJNA604260	R_disease1	CPCRI	unknow	Resistant_disease	Vittal	unknow	India	Asia	unknow
SRR11060113	SRP248100	SRX7706002	SO-8201-C	RNA-Seq	RANDOM PCR	PAIRED	Illumina HiSeq 2500	PRJNA604260	R_control	CPCRI	unknow	Resistant_control	Vittal	unknow	India	Asia	unknow
SRR15010977	SRP326396	SRX11323079	Sample_B3D14_R1	RNA-Seq	PCR	SINGLE	Illumina HiSeq 2500	PRJNA742476	BIOA cell line	UNIVERSIDAD DE ANTIOQUIA	Trinitario	unknow	San Vicente de Chucurí	Santander	Colombia	South America	06° 53′ 00′′N, 73° 24′ 50′′W
SRR15010978	SRP326396	SRX11323078	Sample_B3D0_R1	RNA-Seq	PCR	SINGLE	Illumina HiSeq 2500	PRJNA742476	BIOA cell line	UNIVERSIDAD DE ANTIOQUIA	Trinitario	unknow	San Vicente de Chucurí	Santander	Colombia	South America	06° 53′ 00′′N, 73° 24′ 50′′W
SRR15010979	SRP326396	SRX11323077	Sample_B2D28_R1	RNA-Seq	PCR	SINGLE	Illumina HiSeq 2500	PRJNA742476	BIOA cell line	UNIVERSIDAD DE ANTIOQUIA	Trinitario	unknow	San Vicente de Chucurí	Santander	Colombia	South America	06° 53′ 00′′N, 73° 24′ 50′′W
SRR15010980	SRP326396	SRX11323076	Sample_B2D15_R1	RNA-Seq	PCR	SINGLE	Illumina HiSeq 2500	PRJNA742476	BIOA cell line	UNIVERSIDAD DE ANTIOQUIA	Trinitario	unknow	San Vicente de Chucurí	Santander	Colombia	South America	06° 53′ 00′′N, 73° 24′ 50′′W
SRR15010981	SRP326396	SRX11323075	Sample_B2D14_R1	RNA-Seq	PCR	SINGLE	Illumina HiSeq 2500	PRJNA742476	BIOA cell line	UNIVERSIDAD DE ANTIOQUIA	Trinitario	unknow	San Vicente de Chucurí	Santander	Colombia	South America	06° 53′ 00′′N, 73° 24′ 50′′W
SRR15010982	SRP326396	SRX11323074	Sample_B2D0_R1	RNA-Seq	PCR	SINGLE	Illumina HiSeq 2500	PRJNA742476	BIOA cell line	UNIVERSIDAD DE ANTIOQUIA	Trinitario	unknow	San Vicente de Chucurí	Santander	Colombia	South America	06° 53′ 00′′N, 73° 24′ 50′′W
SRR15010983	SRP326396	SRX11323073	Sample_B1D28_R1	RNA-Seq	PCR	SINGLE	Illumina HiSeq 2500	PRJNA742476	BIOA cell line	UNIVERSIDAD DE ANTIOQUIA	Trinitario	unknow	San Vicente de Chucurí	Santander	Colombia	South America	06° 53′ 00′′N, 73° 24′ 50′′W
SRR15010984	SRP326396	SRX11323072	Sample_B1D15_R1	RNA-Seq	PCR	SINGLE	Illumina HiSeq 2500	PRJNA742476	BIOA cell line	UNIVERSIDAD DE ANTIOQUIA	Trinitario	unknow	San Vicente de Chucurí	Santander	Colombia	South America	06° 53′ 00′′N, 73° 24′ 50′′W
SRR17587545	SRP354707	SRX13756432	DT1	RNA-Seq	RANDOM	PAIRED	HiSeq X Ten	PRJNA785999	DT1	USDA/ARS	CCN51	P_palmivora	Beltsville	Maryland	USA	North America	unknow
SRR17587546	SRP354707	SRX13756431	DC3	RNA-Seq	RANDOM	PAIRED	HiSeq X Ten	PRJNA785999	DC3	USDA/ARS	CCN51	Control	Beltsville	Maryland	USA	North America	unknow
SRR17587547	SRP354707	SRX13756430	DC2	RNA-Seq	RANDOM	PAIRED	HiSeq X Ten	PRJNA785999	DC2	USDA/ARS	CCN51	Control	Beltsville	Maryland	USA	North America	unknow
SRR17587548	SRP354707	SRX13756429	DC1	RNA-Seq	RANDOM	PAIRED	HiSeq X Ten	PRJNA785999	DC1	USDA/ARS	CCN51	Control	Beltsville	Maryland	USA	North America	unknow
SRR17587549	SRP354707	SRX13756428	BT3	RNA-Seq	RANDOM	PAIRED	HiSeq X Ten	PRJNA785999	BT3	USDA/ARS	Pound7	P_palmivora	Beltsville	Maryland	USA	North America	unknow
SRR17587550	SRP354707	SRX13756427	BT2	RNA-Seq	RANDOM	PAIRED	HiSeq X Ten	PRJNA785999	BT2	USDA/ARS	Pound7	P_palmivora	Beltsville	Maryland	USA	North America	unknow
SRR17587551	SRP354707	SRX13756426	BTI	RNA-Seq	RANDOM	PAIRED	HiSeq X Ten	PRJNA785999	BTI	USDA/ARS	Pound7	P_palmivora	Beltsville	Maryland	USA	North America	unknow
SRR17587552	SRP354707	SRX13756425	BC3	RNA-Seq	RANDOM	PAIRED	HiSeq X Ten	PRJNA785999	BC3	USDA/ARS	Pound7	Control	Beltsville	Maryland	USA	North America	unknow
SRR17587553	SRP354707	SRX13756424	HC1	RNA-Seq	RANDOM	PAIRED	HiSeq X Ten	PRJNA785999	HC1	USDA/ARS	ICS1	Control	Beltsville	Maryland	USA	North America	unknow
SRR17587554	SRP354707	SRX13756423	DT3	RNA-Seq	RANDOM	PAIRED	HiSeq X Ten	PRJNA785999	DT3	USDA/ARS	CCN51	P_palmivora	Beltsville	Maryland	USA	North America	unknow
SRR17587555	SRP354707	SRX13756422	DT2	RNA-Seq	RANDOM	PAIRED	HiSeq X Ten	PRJNA785999	DT2	USDA/ARS	CCN51	P_palmivora	Beltsville	Maryland	USA	North America	unknow
SRR17587556	SRP354707	SRX13756421	BC2	RNA-Seq	RANDOM	PAIRED	HiSeq X Ten	PRJNA785999	BC2	USDA/ARS	Pound7	Control	Beltsville	Maryland	USA	North America	unknow
SRR17587557	SRP354707	SRX13756420	BC1	RNA-Seq	RANDOM	PAIRED	HiSeq X Ten	PRJNA785999	BC1	USDA/ARS	Pound7	Control	Beltsville	Maryland	USA	North America	unknow
SRR23455105	SRP217924	SRX19364189	TruSeqS3	RNA-Seq	PCR	SINGLE	NextSeq 500	PRJNA558793	TruSeqS3	PENN STATE UNIVERSITY	IMC16	unknow	State College	Pensylvania	USA	North America	unknow
SRR23455106	SRP217924	SRX19364188	QuantSeqS10	RNA-Seq	PCR	SINGLE	NextSeq 500	PRJNA558793	QuantSeqS10	PENN STATE UNIVERSITY	IMC16	unknow	State College	Pensylvania	USA	North America	unknow
SRR23455107	SRP217924	SRX19364187	TruSeqS2	RNA-Seq	PCR	SINGLE	NextSeq 500	PRJNA558793	TruSeqS2	PENN STATE UNIVERSITY	Sca6	unknow	State College	Pensylvania	USA	North America	unknow
SRR23455108	SRP217924	SRX19364186	QuantSeqS9	RNA-Seq	PCR	SINGLE	NextSeq 500	PRJNA558793	QuantSeqS9	PENN STATE UNIVERSITY	Sca6	unknow	State College	Pensylvania	USA	North America	unknow
SRR23455109	SRP217924	SRX19364185	TruSeqS1	RNA-Seq	PCR	SINGLE	NextSeq 500	PRJNA558793	TruSeqS1	PENN STATE UNIVERSITY	Sca6	unknow	State College	Pensylvania	USA	North America	unknow
SRR23455110	SRP217924	SRX19364184	QuantSeqS8	RNA-Seq	PCR	SINGLE	NextSeq 500	PRJNA558793	QuantSeqS8	PENN STATE UNIVERSITY	Sca6	unknow	State College	Pensylvania	USA	North America	unknow
SRR23455111	SRP217924	SRX19364183	TruSeqS5	RNA-Seq	PCR	SINGLE	NextSeq 500	PRJNA558793	TruSeqS5	PENN STATE UNIVERSITY	Sca6	unknow	State College	Pensylvania	USA	North America	unknow
SRR23455112	SRP217924	SRX19364182	QuantSeqS12	RNA-Seq	PCR	SINGLE	NextSeq 500	PRJNA558793	QuantSeqS12	PENN STATE UNIVERSITY	Sca6	unknow	State College	Pensylvania	USA	North America	unknow
SRR23455113	SRP217924	SRX19364181	TruSeqS7	RNA-Seq	PCR	SINGLE	NextSeq 500	PRJNA558793	TruSeqS7	PENN STATE UNIVERSITY	PA3	unknow	State College	Pensylvania	USA	North America	unknow
SRR23455114	SRP217924	SRX19364180	QuantSeqS14	RNA-Seq	PCR	SINGLE	NextSeq 500	PRJNA558793	QuantSeqS14	PENN STATE UNIVERSITY	PA3	unknow	State College	Pensylvania	USA	North America	unknow
SRR23455115	SRP217924	SRX19364179	TruSeqS6	RNA-Seq	PCR	SINGLE	NextSeq 500	PRJNA558793	TruSeqS6	PENN STATE UNIVERSITY	Amelonado	unknow	State College	Pensylvania	USA	North America	unknow
SRR23455116	SRP217924	SRX19364178	QuantSeqS13	RNA-Seq	PCR	SINGLE	NextSeq 500	PRJNA558793	QuantSeqS13	PENN STATE UNIVERSITY	Amelonado	unknow	State College	Pensylvania	USA	North America	unknow
SRR23455117	SRP217924	SRX19364177	TruSeqS4	RNA-Seq	PCR	SINGLE	NextSeq 500	PRJNA558793	TruSeqS4	PENN STATE UNIVERSITY	Sca6	unknow	State College	Pensylvania	USA	North America	unknow
SRR23455118	SRP217924	SRX19364176	QuantSeqS11	RNA-Seq	PCR	SINGLE	NextSeq 500	PRJNA558793	QuantSeqS11	PENN STATE UNIVERSITY	Sca6	unknow	State College	Pensylvania	USA	North America	unknow
SRR23566373	SRP217924	SRX19453217	9	RNA-Seq	RANDOM	PAIRED	Illumina NovaSeq 6000	PRJNA558793	GU_257E_S52	PENN STATE UNIVERSITY	Criollo13	unknow	State College	Pensylvania	USA	North America	unknow
SRR23566374	SRP217924	SRX19453216	8	RNA-Seq	RANDOM	PAIRED	Illumina NovaSeq 6000	PRJNA558793	GU_195V_S58	PENN STATE UNIVERSITY	Catongo Blanco	unknow	State College	Pensylvania	USA	North America	unknow
SRR23566375	SRP217924	SRX19453215	7	RNA-Seq	RANDOM	PAIRED	Illumina NovaSeq 6000	PRJNA558793	GU_123V_S57	PENN STATE UNIVERSITY	Catongo Blanco	unknow	State College	Pensylvania	USA	North America	unknow
SRR23566376	SRP217924	SRX19453214	6	RNA-Seq	RANDOM	PAIRED	Illumina NovaSeq 6000	PRJNA558793	ELP_37A_S56	PENN STATE UNIVERSITY	COCA3370	unknow	State College	Pensylvania	USA	North America	unknow
SRR23566377	SRP217924	SRX19453213	5	RNA-Seq	RANDOM	PAIRED	Illumina NovaSeq 6000	PRJNA558793	Criollo_13_S84	PENN STATE UNIVERSITY	COCA3370	unknow	State College	Pensylvania	USA	North America	unknow
SRR23566381	SRP217924	SRX19453209	31	RNA-Seq	RANDOM	PAIRED	Illumina NovaSeq 6000	PRJNA558793	Pina_S55	PENN STATE UNIVERSITY	NA33	unknow	State College	Pensylvania	USA	North America	unknow
SRR23566382	SRP217924	SRX19453208	4	RNA-Seq	RANDOM	PAIRED	Illumina NovaSeq 6000	PRJNA558793	Catongo_Blanco_S83	PENN STATE UNIVERSITY	Amaz15	unknow	State College	Pensylvania	USA	North America	unknow
SRR23566393	SRP217924	SRX19453197	3	RNA-Seq	RANDOM	PAIRED	Illumina NovaSeq 6000	PRJNA558793	COCA_3370_5_S61	PENN STATE UNIVERSITY	Amaz15	unknow	State College	Pensylvania	USA	North America	unknow
SRR23566404	SRP217924	SRX19453186	2	RNA-Seq	RANDOM	PAIRED	Illumina NovaSeq 6000	PRJNA558793	Amaz_15_15_S60	PENN STATE UNIVERSITY	Amaz12	unknow	State College	Pensylvania	USA	North America	unknow
SRR23566405	SRP217924	SRX19453185	1	RNA-Seq	RANDOM	PAIRED	Illumina NovaSeq 6000	PRJNA558793	Amaz_12_S64	PENN STATE UNIVERSITY	Amaz12	unknow	State College	Pensylvania	USA	North America	unknow
SRR23584464	SRP217924	SRX19469938	9	RNA-Seq	RANDOM	PAIRED	Illumina NovaSeq 6000	PRJNA558793	GU_257E_S52_2	PENN STATE UNIVERSITY	Criollo13	unknow	State College	Pensylvania	USA	North America	unknow
SRR23584465	SRP217924	SRX19469937	8	RNA-Seq	RANDOM	PAIRED	Illumina NovaSeq 6000	PRJNA558793	GU_195V_S58_2	PENN STATE UNIVERSITY	Catongo Blanco	unknow	State College	Pensylvania	USA	North America	unknow
SRR23584466	SRP217924	SRX19469936	7	RNA-Seq	RANDOM	PAIRED	Illumina NovaSeq 6000	PRJNA558793	GU_123V_S57_2	PENN STATE UNIVERSITY	Catongo Blanco	unknow	State College	Pensylvania	USA	North America	unknow
SRR23584467	SRP217924	SRX19469935	6	RNA-Seq	RANDOM	PAIRED	Illumina NovaSeq 6000	PRJNA558793	ELP_37A_S56_2	PENN STATE UNIVERSITY	COCA3370	unknow	State College	Pensylvania	USA	North America	unknow
SRR23584468	SRP217924	SRX19469934	5	RNA-Seq	RANDOM	PAIRED	Illumina NovaSeq 6000	PRJNA558793	Criollo_13_S84_2	PENN STATE UNIVERSITY	COCA3370	unknow	State College	Pensylvania	USA	North America	unknow
SRR23584473	SRP217924	SRX19469929	4	RNA-Seq	RANDOM	PAIRED	Illumina NovaSeq 6000	PRJNA558793	Catongo_Blanco_S83_2	PENN STATE UNIVERSITY	Amaz15	unknow	State College	Pensylvania	USA	North America	unknow
SRR23584484	SRP217924	SRX19469918	3	RNA-Seq	RANDOM	PAIRED	Illumina NovaSeq 6000	PRJNA558793	COCA_3370_5_S61_2	PENN STATE UNIVERSITY	Amaz15	unknow	State College	Pensylvania	USA	North America	unknow
SRR23584495	SRP217924	SRX19469907	2	RNA-Seq	RANDOM	PAIRED	Illumina NovaSeq 6000	PRJNA558793	Amaz_15_15_S60_2	PENN STATE UNIVERSITY	Amaz12	unknow	State College	Pensylvania	USA	North America	unknow
SRR3217276	SRP071585	SRX1624473	TC_CIRAD_KC1_lib1	RNA-Seq	size fractionation	PAIRED	Illumina HiSeq 2000	PRJNA314774	TC_CIRAD_KC1	CIRAD	CCN51	Ecuador: local selection	unknow	unknow	Ecuador	South America	unknow
SRR3217277	SRP071585	SRX1624474	TC_CIRAD_KC2_lib1	RNA-Seq	size fractionation	PAIRED	Illumina HiSeq 2000	PRJNA314774	TC_CIRAD_KC2	CIRAD	TSH1076	Trinidad and Tobago: Trinidad, local selection	unknow	unknow	Trinidad and Tobago	North America	unknow
SRR3217278	SRP071585	SRX1624475	TC_CIRAD_KS1_lib1	RNA-Seq	size fractionation	PAIRED	Illumina HiSeq 2000	PRJNA314774	TC_CIRAD_KS1	CIRAD	GU230B	French Guiana: wild	unknow	unknow	French Guiana	South America	unknow
SRR3217279	SRP071585	SRX1624476	TC_CIRAD_KS2_lib1	RNA-Seq	size fractionation	PAIRED	Illumina HiSeq 2000	PRJNA314774	TC_CIRAD_KS2	CIRAD	GU139A	French Guiana: wild	unknow	unknow	French Guiana	South America	unknow
SRR3217280	SRP071585	SRX1624477	TC_CIRAD_KS3_lib1	RNA-Seq	size fractionation	PAIRED	Illumina HiSeq 2000	PRJNA314774	TC_CIRAD_KS3	CIRAD	LCTEEN195	Ecuador: wild	unknow	unknow	Ecuador	South America	unknow
SRR3217292	SRP071585	SRX1624490	TC_CIRAD_KS8_lib1	RNA-Seq	size fractionation	PAIRED	Illumina HiSeq 2000	PRJNA314774	TC_CIRAD_KS8	CIRAD	MO76	Rio Monora	unknow	unknow	Ecuador	South America	unknow
SRR3217294	SRP071585	SRX1624491	TC_CIRAD_KS9_lib1	RNA-Seq	size fractionation	PAIRED	Illumina HiSeq 2000	PRJNA314774	TC_CIRAD_KS9	CIRAD	PA120	unknow	unknow	unknow	unknow	unknow	unknow
SRR3217297	SRP071585	SRX1624494	TC_CIRAD_KS10_lib1	RNA-Seq	size fractionation	PAIRED	Illumina HiSeq 2000	PRJNA314774	TC_CIRAD_KS10	CIRAD	NA230	unknow	unknow	unknow	unknow	unknow	unknow
SRR3217298	SRP071585	SRX1624495	TC_CIRAD_KC3_lib1	RNA-Seq	size fractionation	PAIRED	Illumina HiSeq 2000	PRJNA314774	TC_CIRAD_KC3	CIRAD	Catongo	unknow	unknow	unknow	Brazil	South America	unknow
SRR3217299	SRP071585	SRX1624497	TC_CIRAD_KC4_lib1	RNA-Seq	size fractionation	PAIRED	Illumina HiSeq 2000	PRJNA314774	TC_CIRAD_KC4	CIRAD	SCA6	unknow	unknow	unknow	unknow	unknow	unknow
SRR3217301	SRP071585	SRX1624499	TC_CIRAD_KC5_lib1	RNA-Seq	size fractionation	PAIRED	Illumina HiSeq 2000	PRJNA314774	TC_CIRAD_KC5	CIRAD	IMC67	unknow	unknow	unknow	unknow	unknow	unknow
SRR3217304	SRP071585	SRX1624501	TC_CIRAD_KC6_lib1	RNA-Seq	size fractionation	PAIRED	Illumina HiSeq 2000	PRJNA314774	TC_CIRAD_KC6	CIRAD	P7	unknow	unknow	unknow	unknow	unknow	unknow
SRR3217315	SRP071585	SRX1624511	TC_CIRAD_KC7_lib1	RNA-Seq	size fractionation	PAIRED	Illumina HiSeq 2000	PRJNA314774	TC_CIRAD_KC7	CIRAD	PA150	unknow	unknow	unknow	unknow	unknow	unknow
SRR3217317	SRP071585	SRX1624513	TC_CIRAD_KC8_lib1	RNA-Seq	size fractionation	PAIRED	Illumina HiSeq 2000	PRJNA314774	TC_CIRAD_KC8	CIRAD	EET162	unknow	unknow	unknow	Ecuador	South America	unknow
SRR3217318	SRP071585	SRX1624514	TC_CIRAD_KC9_lib1	RNA-Seq	size fractionation	PAIRED	Illumina HiSeq 2000	PRJNA314774	TC_CIRAD_KC9	CIRAD	ICS1	unknow	unknow	unknow	Trinidad and Tobago	North America	unknow
SRR3217319	SRP071585	SRX1624516	TC_CIRAD_KC10_lib1	RNA-Seq	size fractionation	PAIRED	Illumina HiSeq 2000	PRJNA314774	TC_CIRAD_KC10	CIRAD	LAFI-7	unknow	unknow	unknow	Samoa	Oceania	unknow
SRR7235732	SRP148703	SRX4142067	leaves	RNA-Seq	RANDOM	PAIRED	Illumina HiSeq 2500	PRJNA421343	Pound 7 B	MARS INC	Pound7	Half of the mature leaf	Miami	Florida	EUA	North America	unknow
SRR7235734	SRP148703	SRX4142065	open flowers	RNA-Seq	RANDOM	PAIRED	Illumina HiSeq 2500	PRJNA421343	Pound 7 B	MARS INC	Pound7	Half of the mature leaf	Miami	Florida	EUA	North America	unknow
SRR9203098	SRP079155	SRX5974224	KS9	RNA-Seq	RT-PCR	PAIRED	Illumina HiSeq 2000	PRJNA326055	KS9	INRA	PA120	unknow	unknow	unknow	Peru	South America	unknow
SRR9203099	SRP079155	SRX5974223	KS10	RNA-Seq	RT-PCR	PAIRED	Illumina HiSeq 2000	PRJNA326055	KS10	INRA	NA230	unknow	unknow	unknow	Peru	South America	unknow
SRR9203100	SRP079155	SRX5974222	KS3	RNA-Seq	RT-PCR	PAIRED	Illumina HiSeq 2000	PRJNA326055	KS3	INRA	LCTEEN195	unknow	unknow	unknow	Ecuador	South America	unknow
SRR9203101	SRP079155	SRX5974221	KS4	RNA-Seq	RT-PCR	PAIRED	Illumina HiSeq 2000	PRJNA326055	KS4	INRA	LCTEEN218	unknow	unknow	unknow	Ecuador	South America	unknow
SRR9203102	SRP079155	SRX5974220	KS1	RNA-Seq	RT-PCR	PAIRED	Illumina HiSeq 2000	PRJNA326055	KS1	INRA	GU230B	unknow	unknow	unknow	French Guiana	South America	unknow
SRR9203103	SRP079155	SRX5974219	KS2	RNA-Seq	RT-PCR	PAIRED	Illumina HiSeq 2000	PRJNA326055	KS2	INRA	GU139A	unknow	unknow	unknow	French Guiana	South America	unknow
SRR9203104	SRP079155	SRX5974218	KS7	RNA-Seq	RT-PCR	PAIRED	Illumina HiSeq 2000	PRJNA326055	KS7	INRA	SPA10	unknow	unknow	unknow	Colombia	South America	unknow
SRR9203105	SRP079155	SRX5974217	KS8	RNA-Seq	RT-PCR	PAIRED	Illumina HiSeq 2000	PRJNA326055	KS8	INRA	MO76	unknow	unknow	unknow	Peru	South America	unknow
SRR9203106	SRP079155	SRX5974216	KS5	RNA-Seq	RT-PCR	PAIRED	Illumina HiSeq 2000	PRJNA326055	KS5	INRA	LCTEEN332	unknow	unknow	unknow	Ecuador	South America	unknow
SRR9203107	SRP079155	SRX5974215	KS6	RNA-Seq	RT-PCR	PAIRED	Illumina HiSeq 2000	PRJNA326055	KS6	INRA	LCTEEN83/S8	unknow	unknow	unknow	Ecuador	South America	unknow
SRR3217281	SRP071585	SRX1624479	TC_CIRAD_KS4_lib1	RNA-Seq	size fractionation	PAIRED	Illumina HiSeq 2000	PRJNA314774	TC_CIRAD_KS4	CIRAD	LCTEEN218	Ecuador: wild	unknow	unknow	Ecuador	South America	unknow
SRR3217282	SRP071585	SRX1624480	TC_CIRAD_KS5_lib1	RNA-Seq	size fractionation	PAIRED	Illumina HiSeq 2000	PRJNA314774	TC_CIRAD_KS5	CIRAD	LCTEEN332	Ecuador: wild	unknow	unknow	Ecuador	South America	unknow
SRR3217283	SRP071585	SRX1624481	TC_CIRAD_KS6_lib1	RNA-Seq	size fractionation	PAIRED	Illumina HiSeq 2000	PRJNA314774	TC_CIRAD_KS6	CIRAD	LCTEEN83/S8	Ecuador: wild	unknow	unknow	Ecuador	South America	unknow
SRR3217284	SRP071585	SRX1624482	TC_CIRAD_KS7_lib1	RNA-Seq	size fractionation	PAIRED	Illumina HiSeq 2000	PRJNA314774	TC_CIRAD_KS7	CIRAD	SPA10	Amazon Valley	unknow	unknow	Colombia	South America	unknow
