# Supplementary material for: Theobroma cacao Virome: Exploring Public RNA-Seq Data for Viral Discovery and Surveillance
Source: Viruses. 2025 Apr 26;17(5):624. doi: 10.3390/v17050624 (PMC12115555; doi:10.3390/v17050624)
Supplement: Supplementary file 1 [file viruses-17-00624-s001.zip › viruses-3560589-supplementary/Supplementary-Table S2(viral-sequences).tsv]

ContigID		ContigLength	New name	BLASTn-SubjectTitle	BLASTn-Evalue	BLASTn-Ident	BLASTn-Cover	Sequence	BLASTx-SubjectTitle	BLASTx-Evalue	BLASTx-Ident	BLASTx-Cover	Contig-Domains	BestHit-Domains
Contig4	Duplornaviricota/Mindivirales/Cystoviridae	632	Known	gi|2239998150|gb|ON160022.1| Red mite associated cystovirus isolate RMACTV1-L P14, P15, P7, P2, P4, and P1 genes, complete cds	0	100	100	CGTAGATCGTTTCGTACTTGTTGGCGAGCGTGAATACGTCATCTTTGTCTACCGCGTCCAACATACGCTCGAATTCAATCGGCTGTGTGATGAAGTTAGCGAAGTCCAGTTTCCACTGAACGGACGAAGAAAAACGTCTCATGCCTCCGGTCGATAGTTTCGCAACATTGACCGCGCTTGGCTTAGCTTCACTAAGAATCAAGCGCCATACCTCTTCAGCAATCGCACGCTGACGAGGAGTGTAGCCAGACGATAAACCGAGCTCTTTCCGATACTCAGCGTTGTCGACCGTTGTATAAGACATTGGGGTCTGAAAGTAACCAGCAGGACAGCGCAAACTGTCAAACGTGGTATGGATCCCGGTCTTGGTGAAGCCCTCAGCATCGAGGTCAACCTCGA…	gb|UQT02510.1| P2 [Red mite associated cystovirus]	6.22E-148	100	33,22	RdRp	RdRp/ATPase
SRR11389081-contig_6875-China	Known	530	Known	gi|2644590385|gb|PP003242.1| Capillovirus mali isolate ZN-1, complete genome	0	94,11	96,22	CACATTTGGTGCACCTTCTTCCAGAAAAAGTGGGGATTTGTGATCCAAGATGGCCATCTTAATTTCTTCATTGAATTTGAGCGCCTCACACCCACTGATTGCTTGTGAAGCCCATCCTGAATCACCAGTCTTGGTTTCCAAAAATCGTGCTGAATTGACGCACCTGTAGGCAACTCCAATATCCAGAGCAAACAGCTCAGTATCCTGTTCGTACTGAGGGCAGTCAAAATCCACACGAAACCTAAATCTTTTTGCCAAGTTAGCATCAGTTGTTGACAAACAGTGTTCTGGTCGGAGACCGAAGTAACAGCAATCAGACTCAAATTTAAACAAATATGAGCAAATGTGGCCCCTTTCTGGGTCAAGACAAGCACCATCATACACAATGACCCTTCCTTC…	gb|WRI66337.1| ORF2 [Capillovirus mali]	2,95E-123	99,41	32,07	Coat	RdRp/Helicase/coat
SRR11389078-contig_5017-China	Known	535	Known	gi|1015808587|dbj|LC143387.1| Apple stem grooving virus genomic RNA, complete genome, isolate: FKSS2	0	92,78	98,50	GGCGTTCTTCGTTACAAAACTATCCAGACAGAAGAAGTTCTTCCCTGAATGTATATAGTATGAGTCCCCACAGCTCCTCAAAAAGGCACTCTCAATGGCTCTGAGCATCGGTCCAAACCGGAACAGAACAATGTGCTGGAAGCAGGCTAAAGTTTGGCCCGCTTTCGCTTCGGTGAACATCTTCCCTTCCTTCGTGCAATACTGTGATTTCATGAAAAGGAAGACATGGTCAAGCTTCCAATCGATGTCAGACCTTTCTGAATGATTTGCCCACATCTTTTCTGACTTCAATTTTCTTTTCTCTATGAAACTTTTTTTCTCCATCTTCAATGTCTTTAATGTTAACCTTGAATTCAAAGGGCAACATTGAAATGAACTCATGGAGCAGTTCTTTTCCTT…	gb|ABM54498.1| polyprotein, partial [Citrus tatter leaf virus]	2,02E-69	87,5	22,42	RdRp	RdRp
SRR11389078-contig_3404-China	Known	663	Known	gi|1140392522|gb|KU947036.1| Capillovirus mali isolate ASGV-HT, complete genome	0	90,49	100	TCCGTGTCCTGCTCATATTGAGGGCAATCGAAGTCCACCCTAAACCTAAATCTCTTTGCCAGATTTGCATCAGTGGTCGAAAGGCAGTGCTCTGGTCTGAGCCCGAAATAACAGCAGTCTGACTCAAATTTGAAAAGATATGAACAGATGTGCCCCCTTTCTGGGTCCAGGCATGCACCATCGTACACGATGACCCTCCCCTGCATGCCCCTGAAGTTTGGGAGCATTGCTTTGATTCCAACAAGTATAACCCCATAGTGCAGATACTTGTATCTGTTGTTTTTCTTTCTGATTGCGTCAATTTCAGTGTCATCCAGCAGTTTGAAGTCAGAGAGCACAAGTCCATCACCGGACCTGGAAGAAACCTTGACATTTGATTCAAATCTTTTGATACAGTTA…	gb|WRI66337.1| ORF2 [Capillovirus mali]	2,71E-118	96,51	25,94	Movement protein	Movement protein
Contig13	Known	684	Known	gi|1015808587|dbj|LC143387.1| Apple stem grooving virus genomic RNA, complete genome, isolate: FKSS2	0	93,99	100	GAACTGTTTGCTCTTGATATTGGCGTGGCCTACAGATGCGTCAATTCAGCTCGTTTCTTGGAGACCAAGACTGGAGATTCAGGGTGGGCCTCGCAGGCTATTAGCGGCTGTGAGGCGCTCAGATTCAATGAAGAAATCAAAATGGCAATTTTGGATCATAAGTCTCCACTGTTTCTGGAGGAAGGTGCTCCAAATGTACATATTGAAAAGAGGCTGTTCAGAGGTGACAAGATCAGAAGGTCACGCTCGATTTCTGCAAAAAGGGGGCCAAACTCGAAACCGCAGGAAAAGAGAGGATTTAGGTCCCTCTCAGCTAGAATTGAAAGATTTGGAGAAAATGAGTTTGGAAGACGTGCTTCAACAAGCGAGGCGCCACCGGGTAGGAGTGTATCTGTGGAA…	dbj|BAA03869.1| ORF1, partial [Citrus tatter leaf virus]	2,21E-141	89,86	33,23	Trichovirus coat/MP	RdRp/Trichovirus coat/MP
Contig3	Known	713	Known	gi|1868370799|gb|MT350289.1| Potato virus Y strain N-Wilga, complete genome	0	99,85	100	CTGTTCGTGTGCTCAAGAACGGTACTCTTACGTACCGATACAAGACTGATGCCCAGATAACGCGCATCCAGAAGAAACTGGAAAGGAAGGATAGGGAAGAATATCACTTCCAGATGGCAGCTCCTAGTATTGTGTCAAAGATCACTATTGCTGGTGGAGAGCCACCTTCAAAACTTGAATTACAAGTGCGGAGGGGTGTCATCCACACAACTCCAAGGATGCGCACAGCAAAAACATATCACACGCCAAAGTTGACAGAGGGACAAATGAACCACCTTATCAAGCAGGTGAAGCAAATTATGTCAACCAAAGGAGGGTCTGTTCAACTGATTAGCAAGAAAAGTACCCATGTTCACTATAAAGAAGTTTTGGGATCACATCGCGCAGTCGTTTGCACTG…	dbj|BAI48914.1| polyprotein, partial [Potato virus Y]	3.43E-173	99,15	33,23	Potyvirus P1 protease	Polyprot/RdRp/Hel/Coat/Peptidase/P1
SRR11389078-contig_2458-China	Known	813	Known	gi|2842974862|gb|OR801696.1| Capillovirus mali isolate A5, complete genome	0	91,13	99,87	AGAACGTGACCTTCTGATTTTGTCACCTCTAAATAATCTTTTCTCAACATGCACATTTGGTGCACCTTCCTCCAGAAACAGCGGGGATTTGTGATCCAGAATGGCCATTTTGATATCTTCATTGAATTTGAGTGCTTCACAGCCGCTGATCGCCTGTGAAGCCCACCCTGAATCACCGGTCTTGGTTTCCAGAAACCTCGCAGAGTTGACGCATCTGTATGCAACTCCAATGTCAAGAGCAAATAACTCAGTGTCCTGTTCATACTGTGGGCAATCAAAGTCCACACGAAATCTGAATCTCTTCGCCAAGTTTGCATCTGTGGTGGATAAGCAGTGTTCAGGTCTAAGACCGAAGTAACAGCAGTCAGACTCAAACTTAAACAAATATGAGCATATATG…	gb|AND78203.1| 36K protein [Capillovirus mali]	0	98,03	31,36	Movement protein	Movement protein
SRR11389078-contig_76-China	Known	1022	Known	gi|1249614036|dbj|LC184612.1| Apple stem grooving virus genomic RNA, complete genome, isolate: Nagami	0	93,73	100	TAAAGGCAGGCATGTCAACCTGCGAGACCGCGACCAAATCTGCGGAATTTCACACGACTCCTAACCCTCCAGTTCCAGATTACTCTCCGAACCTGCCTCGAAAACCCCTTTTTGTCCTTCAGTACGAAAAAGTCTTTTGGTCATCCTGTCGATCACCTGCTTTTCATCAGGTGTTAAACGATTCATCTTGAGACCAGTGGCAAAATCAAATGCCACCCATGGACTTTTTTCAAAAGCTTTGGGCCATTTCTTATAAATGTTAGTGGCCAAACCTTTGGACCACCTTTCATGTAGAAATTCGCGAGCCAAATCAGCAAATGGCTCACAAAGCTTTCTGAACGTACATTCGTTCAAAGAGTTCTGCCTAGAAGTGGCAGCAAAGGTTTTCAATTCAGGTAC…	gb|AAT01925.1| polyprotein [Pear black necrotic leaf spot virus]	0	94,35	31,21	Trichovirus coat protein	RdRp/Helicase/coat
SRR3217319-contig_302-Samoa	Known	1783	Known	gi|1826553953|gb|MN539804.1| Plasmopara viticola lesion associated mitovirus 43 isolate DMG-A_DN31080 RNA-dependent RNA polymerase gene, complete cds	0	95,62	100,00	AACAAACCCAGCAAGGGTGTCTACCAAAAAGGTAGGCCTCTTGCTAAACATCACAACCAAGTCAGATAGTTGGAATAGTCCACGGTCGAAAACTTCCATGAGTAATCTGTTAATATAAACTTTATCTCTAATGGTTCTGAGTATTAACCCAGGACCAATAGGAGAAAAGTTTAAATTAACACCTTTTCATACTTTAGCAAATTCAGCGAAATCGTTAGAAATCACTGATTTGCTTAGGTTTATTTCTAAACCTAAACCTTTCATAAGATTAAGGTATGATTGGGCTACATCATCGTCGGCAATGACTAAGTCATCACCTAGTAATGCATAATTACTAAAGTCAGTTTTCCCTGCTTCTAGAGCAGCTAAACGTACAATGACATGGTGTGTCAATGCAAG…	gb|QIR30266.1| RNA-dependent RNA polymerase [Plasmopara viticola lesion associated mitovirus 43]	0	95,52	28,82	mitovirpol	mitovirpol
Contig15+16	Known	2426	Known	|OR423047.1| Cacao leafroll virus isolate MITC2007, complete genome	0	98,97	100	CCAGAGCGGGTGGCCCGTGGAGCAGCGGTTTTAACCTTGCTGTACTCGGACACGGTCCTGTCGATCACGCGCTTTCTATTTTCTGCGGAGGGCACGTTAGATGACGCAGCGCGCTGGCGCCATCTCTCCGCTTGTAAAAGCAGAGACCTCATTTCTGCTTTTGCCCCTGCTTGGGGCCAGCCGAAACCGGCTGTTTTCTCCGCCAGTTCTGGGTATCGGCGGAGGAGGTCTTGCCCCCACTTTGACTCTTTCCGTGCCGTGGGGTGGTAGTACTGTGGGATGCTTCCACAGTGCCTGAAGCCTGGGACCGCTTTTGTGGCGGAAGGTACTTCCCAGGAGTAGATTTGCTGGAAGAAGGATCGGAAGTTATTTGCTTCTTCTTCCCAGCTCCGCGCGACC…	|WYA89492.1| P1 [Cacao leafroll virus]	0	99.11	84	RdRp/Peptidase/Luteovirus_P0	P0/Peptidase/RdRp/coat
Contig6	Known	9498	Known	gi|2694382369|gb|PP255820.1| MAG: Potato virus Y isolate N-Wi_2021-A138, partial genome	0	99,69	90,87	GTTGAAGACTGTGGCAGAGTTGCAGCGATAATGACACACAGTATTTTACCGTGCTATAAGATAACCTGCCCTACCTGTGCCCAACAATATGCCAACTTGCCAGCCAGTGACTTACTTAAGATATTACACAAGCACGCAAGTGATGGTTTAAATCGATTGGGGGCAGACAAAGATCGCTTTGTGCATGTCAAAAAGTTCTTGACAATCTTAGAGCACTTAACTGAACCGGTTGATCTAAGTCTAGAAATTTTCAATGAAGTATTCAAGTCTATAGGGGAGAAGCAACAATCACCTTTCAAAAACCTGAATATTCTGAATAATTTCTTTTTGAAAGGAAAGGAAAATACAGCTCGTGAATGGCAGGTGGCTCAATTAAGCTTACTTGAATTGGCAAGATTC…	polyprotein [Potato virus Y]	0	100	87	Polyprot/RdRp/Hel/Coat/Peptidase/P1	Polyprot/RdRp/Hel/Coat/Peptidase/P1
Contig19	Pisuviricota/Solemoviridae	2398	Known	gi|2705311200|gb|OR423050.1| Cacao leafroll virus isolate MITC2064, complete genome	0	100	100	CCGCTCTGGATCCCTTAGCTATGAAGGGTTTAAAGAAGACTTCCTTGAAGCCGTCCAGAGTCTTGAGTTGGATGCTGGGGTTGGAATACCCCTCATCGCGTATGGAATTCCAACTCACCGGGGTTGGGTAGAGGATCAATTCCTCCTCAACGTTTTGGCTCAATCTACCTTTGCTCGCCTACAGAAGTTAGCCGAGGCAGATTTCGAGACTCTTCTCCCGGAAGACCTGATTAAAAAGGGGTTGTGCGACCCAATCAGAGTCTTTGTAAAGGGTGAGCCGCACAAACAGGCAAAATTAGATGAGGGTCGCTACCGACTCATCATGTCTGTTTCCTTAGTCGATCAATTGGTAGCCCGGGTTTTATTCCAGAATCAAAACAAGCGGGAATTAGCTTTGTG…	gb|WYA89503.1| RNA-dependent RNA polymerase [cacao leafroll virus]	0	100	15,76	RdRp/Coat Protein	Luteovirus_P0/Peptidase/RdRp/Coat
Contig2	no rdrp domain	2353	Known	gi|2239998157|gb|ON160023.1| Red mite associated cystovirus isolate RMACTV1-S P8, P12, P9, and P5 genes, complete cds	0	100	99,95	TCCGCCGTTTACTGTTTTCTCAGTCTTGCTTGTTTCAGGCCAACATATCACGATACCGCATCTTGACGGAAGCCACAAGGGCCTCTGACTTGGACACGTACTCAGGATCAGTAGCGTAGCCACCTTTCTTAAGTATCTCGAAATACTCCTTGGTTGTCGCGGCGCGTTGAATGCCACGATAACGATACGAGGACCCACCCGAGAGTAGGTACCACACATACACTTCAGCGAAGTGTCGAGGAGAATCGAAGGTCGCGAAACCAGCCGACACCGATACGTTGTTACCTGCGATGAACTCGGTCGTTCGCATCTGCGTACTACCCGGCTTCTTGCCTGGGAAAGACGACACGGAGTTATACTTCAGGCCACCGTAGTTGTGGTATTGGCGGGCTAGTTGAC…	gb|UQT02516.1| P5 [Red mite associated cystovirus]	5.4E-156	99,56	09,73	Flagellun-specific pep. hidrolase	FlgJ
SRR23584468-contig_642-USA	no domain	553	no domain	gi|2381815106|emb|OX380491.1| Tree climacium moss associated tymo-like virus	4,16E-07	68,75	34,71	AGCTCGTGATCGTGGCGAGGAGCGTTTGGTTCTTCCATCCCTTCTCGCCGAGGTGGCTGTCGGCTATCATCTCGGCGACGCGGTTTACAATTGGCTTACTCCTTTACAGCTTTATGCCCATTTTTACCTCATTCGTTATTTCATCACTCACGCATCTTTGCGCTTCCGTCTTCTTCTTACTACTCGCTCTTTTGAAGACGTGATTTCTTCACTTTTTGACGCCGCTTCTTCCGATCTTCGCCATCGCCTGCAACGGCTTAGCGAGAGTGCCTCCTCTTTGTGGATGCTTGAGTCTTCGCACACCCGTATCGCCGCCTCCCTCCTCTCTCGTGTTGGGGTTTCGGCTTTAGGTGAAAGCTCCAGTTTCCATATTATCAACTCCCGCCTCCAAACTGTTTG…	replication polyprotein [Broom forkmoss associated tymo-like virus]	6,46E-32	55,20	22,60	no domain	polymerase/helicase
SRR11060111-contig_15358-India	no domain	1071	no domain	gi|2395734223|gb|ON811748.1| MAG: Fusariviridae sp. isolate TIGMIC_3 genomic sequence	00,64	85,10	04,38	TGAAAGTGGTCAAAAAGGCAGCACGCAATTATAGCCAGTACTTGACACAGGCCTTGGCGTATGCCAGCACCGCCCCAGCCAAGACCAAGACCTTGATTTTTGTCAAGTTCGTGGCTGATGCAGAGCGGTTGGCGGCTAACTGTGGGCGTCGTGCTTGCATCGTAACGTCCAAGCACACCACAATTGATCCCGACGCTGAGGTGTTTGTGTCTACCTCCGTTGCTGATGCTGGCTTGACCATCCCTGACGTCGAGCTGGTTTTGACTTGCGACGAGGATTACGCGTTTGCCACGGACAGCACGATAAACCCAGGTACCCAGATGCGTGTCATCACTACCACTGGTAAGTCCTACGAACTTGAGCAAACCGTCTTGACGCAAAGGTCTGGGCGGACTGGCA…	gb|UZA97542.1| RNA-dependent RNA polymerase [Lentinula edodes fusarivirus 4]	4,30E-74	39,83	33,98	NA	RdRp/Helicase
SRR11060111-contig_6084-India	no rdrp domain	3408	no rdrp domain	gi|40789221|emb|BX248245.10| Zebrafish DNA sequence from clone CH211-203M16 in linkage group 10, complete sequence	02,55	91,89	01,85	TGACCATTGCTGCTGTTCAGCAGTTTGTCGAGACCATGGCGTCTGATCCTGAGTCTCCGCTTAGGGAGGCTGAGGAGGGGGTGTTGGGGCAGGAGATTATGCGATTGAATGCTGATCGCGGTGTTGTTGATGAGGATCAGGCGAGCAATGGGAGGATGATTGTTCGCCTGGGGGGAGTTTTGTCACCTTCCGAGCAAACGCGTGTTGTCCGCTTGGTTTCTGGTTTTTGCCAGCCCAAGTTCACCAATGCCAACAAGTTCGGTCGCAATGGACATGCTGTCATGAACGCTGCCAGGCGTGCTGCTGCAGCTTACCTTTTGTCTAAGGTGCCTGTGAATGCCAAGGTCGTGGAGGTAGGACCTGATGTTAATCATTGGATTGTTTCTGATGATAGTAACC…	polyprotein 1a [Raspberry leaf mottle virus]	3,00E-19	30,49	27	Viral helicase	Vmethyltransf/Zemlya/Helicase
SRR11389081-contig_6328-China	no rdrp domain	555	no rdrp domain	gi|1824676538|gb|MK481990.1| Apple stem grooving virus isolate Xinjiang-3, complete genome	0	87,86	99,45	AGCACAAATACCTTCTTCAGGGATACAGGTTCGGACAGTGGTTTCAAGAGCTCATTAGCATGCCCACGAGGGTGGATGAGTCAAAATTCTCTATAAAATTCTTTGCAGATATGTCAAGTGTCAAATCCGAAGAATATGGGCTCATACTCGTTGCCAAAAGAGAGGACAAAGGCGTTTTTGCTGGCAGGATACCGGTGGCCACAGTGAGTGAGTCACAAGGAATGACAGTGAGCAAAAGGGTACTAATATGTCTTGATCAGAACCTTTTTGCTGGGGGGGCCAATGCTGCCATTGTGGCAATTACGAGGTCAAAAGTTGGGTTTGATTTTGTGCTCAAAGGGAATTCACTGAAAGAGGTGCAAAGAATGGCGCAGAAAACAATATGGCAATTCATAATTG…	gb|ALJ56060.1| 241K polyprotein [Capillovirus mali]	1,13E-112	95,08	32,97	Viral helicase	RdRp/Helicase/coat
SRR23566376-contig_897-USA	no rdrp domain	592	no rdrp domain	gi|2661003910|emb|OZ003748.1| Catovirus sp. 'naegleriensis' strain 1 genome assembly, chromosome: 1	2,47E-29	75,58	35,97	GTAAATAAAAAACTTTAGTTACTGTACGCTATCCCGCCGAGGCCTGCCATAACACGAAACACATTATAGTTTCTGGCAATAATAATGACAACCGAGTCAGTGGTGTAATCGAATTTGGGCCCACTATATCCAAGATTGTTGTAACGAAGTACATCAACAATTTGGAAATTAAATTGTATAGTATCAATTCTGGAGAAATTGCAAGTTCCAGAAGGTTGATGTTGTTCCGGATACAAAGCAAAAGAATATACATTAATACCATTAGCAGGTGTTCTAGTATGATTCATTGTTTGAATGTAATTAAAGTATGGTCCATATTGAGAATCAAATCTGTCTTTTCCATTCAATTGGATATTACCATAATAGAATGGATTACCACGTCCTTCCAAATCGAGACCA…	emb|VBB18115.1| capsid protein [Yasminevirus sp. GU-2018]	6,97E-46	53,44	29,39	capsid	capsid
Contig24	no rdrp domain	2416	no rdrp domain	gi|2697180966|gb|OR869670.1| MAG: Riboviria sp. isolate JTYGC13_16/2283 genomic sequence	0.0000817	74,48	04,06	TTAAAGATTACACCAAAAACTATCCCAATAATAAAATACTAGTAGAAAAAGTGTTAACCTGTCACCGGCAAATATAGCCGTTCAACTGGGATCAGGTATTGGAAACGAAAATCATCTCCGAGAGATTGAAAAATTTGAACAGAGATCTGTTGTTCAGTTGTTGAAGGATTGGAATACAAAATCTCCAAAGATCCTGGGGTTGTATTTAAATCGCTCGTATTTTGTCTGTTAGAAACAGCAACACGCCGATAAGTGGATCGGAATGGTAGAGTGACTTCTACAGAAGCATTCAAACGCAGATTACTTATGTGACTGTACCGAGTTGCTACAGAAAGATCCACTGCGTCATCAGCAAATGAGGGGCCAACTCGGGCACTAGCATACAAGTCTTGATCGGGG…	gb|APG78420.1| hypothetical protein 2 [Hubei picorna-like virus 79]	2.7E-157	37,53	33,56	Picornavirus Capsid Protein (x3)	RdRp/Helicase/Capsid(x3)
Contig25	no rdrp domain	2491	no rdrp domain	gi|2500380133|ref|NC_076598.1| Neofusicoccum luteum fusarivirus 1 isolate CBS110299, complete genome >gi|1189411935|gb|KY906214.1| Neofusicoccum luteum fusarivirus 1 isolate CBS110299, complete genome	0.0000242	70,50	05,58	TCATGGGATTACAATGTCATTTTCTCGACACCTGTTGCTGATGTCGGTGTCACCATCCCTGACGTGACACTTGTCGTGAGCCCGAACTTCACGACTTTGGATGAAACTGGGTCATCTTTGCAATCCCTTGACAGTTTGACAAGGCGTCAACGCCAAGGTCGCACAGGTCGCACTTGCAATGGAGAATTTCGACTGGTGGAATACGACACTGAATTTGACTCACCCAAGCAACTTGGCTGTTTCACTCCACATGGGGTGCAGCAGCTCTTGTTGTCTGGAGTTCCACCCAAGTTGATGTCCACTCTGTCTTCAGAAAGTGTGGTTCGAGCATTTGGAGTTGCTCCTCCAGAGGACCAGCAAACTCTGAATGAGATGTTGAGGGATGTCGAGGTCTTTGTG…	ref|YP_010799243.1| hypothetical protein QKP71_gp2 [Neofusicoccum luteum fusarivirus 1] >gb|ARO52689.1| hypothetical protein [Neofusicoccum luteum fusarivirus 1]	2.17E-93	38,13	18,10	SMC Domain	RdRp/Helicase/P-loop - SMC(ORF2)
Contig28	Kitrinoviricota/Tymovirales/deltaflexiviridae	3741	Theobroma cacao-associated deltaflexivirus 1 (TcDV-1)	gi|1698235671|gb|MN034075.1| MAG: Riboviria sp. isolate H4_Rhizo_Litter_20_scaffold_61 sequence	1.65E-104	68,67	29,35	TGACACTTGGCTCGTTCGCGAGCTAATTAGCCGCAATTTGAAATATCGCGTGTGGCGTTGGTTGGAATGGACTGTTGGAACAGCGGAGACCGTTGGGCCGCCAGAAGCGCTGCCTTCTTTGACCGTTGCAAGGCAAGAAGTGATTCGCACTAGAAACGTGGACAGAGTCTTACCGGGCGTGTTGGTGCAGCCGCCGCCTTACGACCAGTTTCAAGTTGTGCATTTGGCAGTGCCTCCTGACGGGCTAGATTTCGTTGATTGGGTGAAGGAGGTGCACGAAGCGTACTTGAGCAGCCCCGCAAAGTACCCGCCTTTAACTCCGGGACAGTCGTGCTTTTGGGACAGCTTGGCCTCGCTTGGGGGCACTGCCCATATGTGGTATTCGTGGTACATGGCCAG…	gb|QKN22675.1| RNA-dependent RNA polymerase [Erysiphe necator associated flexivirus 3]	0	54,66	32,07	RdRp/Helicase	RdRp/Helicase/Vmethyltransf
Contig17	Kitrinoviricota/Tymovirales	4432	Theobroma cacao-associated deltaflexivirus 2 (TcDV-2)	gi|1851774024|gb|MN627466.1| Erysiphe necator associated flexivirus 1 isolate PMS3_95, complete genome	3,32E-95	64,22	59,16	TTTTTTTTTTTAAACCACTACGCGTGGAGCATGGAGCCGCGCGGCACATGATAAAACAACTCCGAAGTTAAAACTAAGCCAAAATGTTTATTTCTCACCGCAAAATGCACTTGGTCATTAAACGGCAACAGAGCGACATTCTCAGTGAACCCAATAGGTTCATCAGAGTAAAATGTAAGCAAAAGCTGATTGTCCGTGTTAAGTAATTTCAGGCAAGTCATGTTGGTATAACGTCCCCTCAGATACAAGTCGCGGCGCATTTTAATTTCGTATTTACGCATGATGAACCCCTCATCGACAAAATCCAAAGAATCAATCGCATGGTCAAAACTATCCGCCGCCCTTATGCCAAAAGTGACTTGAGTAGAATCTGTTGAAGATGCTGACACGTCTCGGCTT…	gb|QKN22686.1| RNA-dependent RNA polymerase [Erysiphe necator associated flexivirus 1]	0	64,87	17,59	RdRp/Helicase	RdRp/Helicase/metiltransferase
SRR17587555-contig_4059-USA	Kitrinoviricota/Tymovirales/deltaflexiviridae	545	Theobroma cacao-associated deltaflexivirus 3 (TcDV-3)	gi|2705592523|gb|PP093327.1| MAG: Rhizoctonia solani flexivirus 3 isolate RSB-16 genomic sequence	4,67E-19	69,88	49,35	GGGGTAGGGAAGAACCGTGAGGGGGGGAGCGAATGCAACTCACGGGCGGTGCGCGCAAGCGCCAACGCATTTGCAACCTCAGACGTAGCTGTCCTCGCCACTATTGCGAACCGCGCAGCCAACTCAATAGAATCCCAATACGAAGAGTCAGCGCGACCATCTTCGAAACCAATGCGAGCACGCATCTCAACAACACGAGGGTCAATATGGAGCTCGGGCCCGCCGAACGTAAAGCCGCAAAATTCGCCGGTATCACCGGTGACCAGCTTCGGGACGAGCGCCCATTCGTGCGGATGGAAGTCCGGGGCTTTGGCGAGAGCGCCACACATGATCATGTCATCCCCACTGAAGGCTGCTGGAGTGCCGCGCTCAAACTTGTACGTGGCGCCGGTGATCGCT…	gb|WKV34400.1| MAG: RNA-dependent RNA polymerase [Riboviria sp.]	2,44E-54	51,12	32,66	polymerase	polymerase
SRR17587555-contig_4318-USA	Kitrinoviricota/Tymovirales/deltaflexiviridae	527	Theobroma cacao-associated deltaflexivirus 4 (TcDV-4)	gi|2163657675|gb|MW239452.1| MAG: Riboviria sp. isolate Red-flankedBluetail98con139 hypothetical protein gene, complete cds	106093	87,80	07,77	CTTCAGTTGCGCCCCAGTGATCGCAAGCGCCTGCGCCAGATGCAGAGAGGTTTCAAGCAGTTCTTTGACGTGCCCGAGAACACGCAGCGCCTGGATGAACAACTTTTCGAGGAGTGCATCCGCGACGCGATCGCTAGCTGGGCAGCCGGTAGGACAATTGTGGACCTCCGTCGTGCAGTTGAGGCTTCTGACTGCGACTGGGATGCTAAGTTCACCCGGTTGTTCCTGAAGTCCCAGAGCGTGAAGAAGATGGACAAGGTTGGTGGTCGCGCCAAACCCGGCCAGATCGTTGCTTCCTTCCCCCTGGTCAAGACGCTCCGTGTTGCCACCATCGCGCTCTATGTGGAGCGGTATTATGCGCGCCTGAAGCTCGACAGCGTTTACTTGCACGCCAGAGCT…	gb|WYC13946.1| MAG: polyprotein [Rhizoctonia solani flexivirus 3]	8,79E-42	48,76	30,74	polymerase	polymerase
Contig8	Pisuviricota/Durnavirales/Fusariviridae	6556	Theobroma cacao-associated fusarivirus 1 (TcFV-1)	gi|1861288152|gb|MT024571.1| Fusarium graminearum dsRNA mycovirus-1 isolate HB56-9, complete genome	0	69,83	27,76	TTTGAAAAAGGGGAGCGCAATCTTAATTTATGCTGAACCCCGGGTGTGGAGAAGGGCACACCACAGAAACAAAAGTGACCTTAGTCACGGCGAGAAGAAAGAAGGAAAAGTAAACCAAGACTTCAAGGAGGATTTAAGGGAACTGATTTTCTCAGAGCAAGACCGTTTAAACTGTCTGAAACGGATCTTGAATTCCAATCGGTTCAACCGAAAATCCCACTTGAGTCCAGTCCACCAGCTATAAGAGCCAGAGCGCACTTTTTCTTTTTCTTCTTCAATGTCCTCCCGAGTCGGGGCAAAAATAGATTGAAATTCCTTTCGGACTTCTTTCAATTTTGGCCCAGTTCGGGTTGTCATTGAAGCAAACAGGGAGTCTAGTACACCCAAGTACTTTGCTCG…	gb|UYL95319.1| MAG: RNA-dependent RNA polymerase [Luoyang Fusar tick virus 1]	0	56,80	23,41	RdRp/Helicase/Myosin	RdRp/Helicase/P-loop
SRR11060111-contig_16197-India	Pisuviricota/Durnavirales/Fusariviridae	1008	Theobroma cacao-associated fusarivirus 2 (TcFV-2)	gi|2416490215|gb|ON014533.1| MAG: Heterobasidion fusarivirus 1 isolate CZ1987 RNA-dependent RNA polymerase gene, complete cds	2,24E-26	74,29	21,23	TTGTAATCCTCTTCAACGGCAGTGTCAACATCCACCAGCTTTGTCTGACCAGTGTAGAACTTGATGAGAACCTGCTTGTAGGATGGGGGAACCAACTTGAAATTATTCTTGTCGAACCAACTCTTCTCAGCCTGCAACAAGGAGTGCAAGGAAGCGCGCAACATGGTGTAGACATCTTTCTGATGGACGCATAAATCCATCTGTGATATCAGCCTAGAAGCGCGTTGCCCTGGTGTGGCCCTGACCGCCACTTGGCCCTTAATTTTACCTAAGAGCCTGTCACGGTCGTGCACAGTGGTGTATGGCAAATCGTAAGAAATGCCGAATTCAGCCAATTCCAAGGCGACATAGCTGGTGGGCACAGGCTTCTTGGACAAAAATCCAAACGCCAGCTTACCT…	gb|UZA97542.1| RNA-dependent RNA polymerase [Lentinula edodes fusarivirus 4]	1,45E-125	60,41	33,33	RdRp	RdRp/Helicase
SRR11060111-contig_422-India	Kitrinoviricota/Martellivirales	3666	Theobroma cacao-associated kitavirus 1 (TcKV-1)	gi|1698233922|gb|MN033348.1| MAG: Riboviria sp. isolate H4_Bulk_Litter_23_scaffold_21445 sequence	7,34E-109	69,01	29,48	GTGCCACATCCATAGTTGATGTGCTACATTCTTGAACAACCCAAAACTGACTGTAACGAATTGACTTGAATCGAAAGGACCCTGAACGAAGAAGACATGGCTGCCATTGATCGTGGTAGCGCGGTTATGCGTGCTCTCGGAGACCGTAACTCTGCATTTTATAAGAATATGGTGCAGTTGTTGCGCGAGAGTGAGGCGGCGGAGAAGCGGGCACGTGCAAAGAGACCGCATGTGGTTGTGCCTTTTCCGTTGATTGAGGAGGACGTTGTTGCTTTGGAGAATCAGTTTGGTGTTTCTCTGAAGATTGAGGGGCATGCTATGCGAGCTCAGTTGTCTCGGCGTAGCGCAGCGGTTGTGCATTGCATAGATGCTTCCATTGCGGAGCATGCTATGTCGTCT…	gb|QHD64840.1| RdRp [Erysiphe necator associated ssRNA virus 1]	0	51,87	30,49	RdRp	RdRp
SRR23566404-contig_1591-USA	Kitrinoviricota/Martellivirales	623	Theobroma cacao-associated kitavirus 2 (TcKV-2)	gi|1858370692|gb|MN630180.1| Erysiphe necator associated bluner-like virus 1 isolate PMS15_DN14270 RNA-dependent RNA polymerase gene, complete cds	1,11E-46	69,21	81,86	GGATGAGACTACACTTAAGCTTTGGTCGCAGACAATGGGTGTCAAGACTGCAGTTTCGTTGATGCATGGTGTTGTTATGCACATTGTTTTACAAGGGTTGTCTGGTATTTTCAAAACTTTAATGCGGAACGGTTTGGTAACGTGGATGGCTGCTGTCACTTGTTGTGATTTGAATAAGCATTCACTCATTTCCCTTGATATAAAGGGTGATGATTACACTATCGAAACAAACAGTCCGATTGATGTTGAGAAGGCAACAAGAGAATTAGCTTGGCGCTTTAATTTTAGCGCCAAATTATGGGGGTGTGACCATTTATACTTTTGTAGTAAATATTGGTTACATATAGATGGATGGTGGTATTGGGTTACTGATCCAATTAGAAAGTTTGAATCTTTGGC…	gb|QKS69535.1| RNA-dependent RNA polymerase [Erysiphe necator associated bluner-like virus 1]	7,15E-103	73,42	33,22	polymerase	polymerase
Contig27	Lenarviricota/Ourlivirales/botourmiaviridae	1309	Theobroma cacao-associated ourmiavirus (TcOV) - known	gi|2320152897|gb|ON746350.1| MAG: Tongren Botou tick virus 1 isolate TIGMIC 1 genomic sequence	0	87,31	100	GTCAAGTTGTGTCCTCCTCGCTTCCGACGGCCTCGCGGCACTTTTTGTCAGAAGAATGGATGCAACACAGCCAAGGAGTGTAGTCGTGGGACGGTCTAATTCCAAGACCCTCGATCGCGTAGGTGTTCCCTACATCGAGGACGTTCCTGGTTGCCGTTCCCTCTTTCTCTGCCGACTACAGCAGAAAAAACAATTGAATGCTCTACGCGCTATTGCCGATGGATTAGCCGCGTCTTATGATCTCAAAGGCTTGAAGGTTTTACTCGTCTCCGGGTTACCTTCCGTCATTCCTCGGGGAGATTCTCCCTCACGGTTTGACGATGCTTTTGATTTCTGGCAAAGCATTCAGTTGTACAAAAAAAAAATTGAAAAAACTGAGATTCGCGTTCTACGCAATCT…	gb|UYL95439.1| MAG: RNA-dependent RNA polymerase [Tongren Botou tick virus 1]	0	91,86	31,93	RdRp	RdRp
Contig26	Pisuvirocota/Picornavirales	1520	Theobroma cacao-associated picorna-like virus 1 (TcPV-1)	gi|1860248647|gb|MT482486.1| PNG bee virus 4 isolate PNGBV/4 non-structural polyprotein gene, complete cds	6,58E-105	68,66	75,74	ATCGCTCGTCGTTTATTAGACGACAATGAGATGATTAATGGTATCCCTGGTGTGATCAATAGAGTCGAGATGAAAACATCTCCTGGTTATCCCTTCGTTTTGCAACGAGAGAAAACCAATATTGGTGGTAAATACGAATGGTTCAATGAAGTGACACCCTTGCCCGGCTATGGTAAAACTTATGTTATGACCGAAAAACTTAAAGGTGGGTTGGAACAACGAGAGAAGTATATGCTAGCTGGAGTAAATCCCGGCATTATAGCATATGCTTGTCTGAAAGATGAAACGAGACCTTTAGAAAAGATCAGAACTGGAAGCACTCGTGCTTTTATTTGTTTGCCATTAGATTACAACTTACTGATTCGAAAATACTTCGGTGCATTCATCGCAAGTCTGCAT…	gb|QKW94206.1| non-structural polyprotein [PNG bee virus 4]	0	67,49	29,20	RdRp	RdRp/Helicase
Contig20	Pisuvirocota/Picornavirales	1331	Theobroma cacao-associated picorna-like virus 2 (TcPV-2)	gi|2626075791|gb|OQ986603.1| MAG: Avian associated picorna-like virus 38 isolate PEMA genomic sequence	2.45E-46	75,52	21,48	ATTTTCTATTTCTCCAGTAGATTTTACCATACAATTTCGGCAATATGTTCTCCCGTATATGATCGCACATAGGGCGGCTCGTAGCACATATTTTACTGCAGTCGGTATTAATGTACATGGTTTTGAATGGACTGAGTTAGTATGGGCTATGGGCTCTCATAGTGCGTATCACGCATGTGGGGATTACAAAAATTTTGGAGCGGGATTTTCCGCTGATGTTCATGCCATTGTGGCAAAAATTATAAATAAATGGTTTAAATTTAATGGAGATGTAGATCCTGTAAATAGTAGAGTTAGAGAGGTCTTGTTTTCCGAGTTGATTAATAGTAATCATCTGTGTTTTAACTTAGTGTATCAAGTTTTATGTGGTATGCCATCTGGTTCGCCTATAACAGTAGA…	gb|USL85481.1| MAG: non-structural polyprotein [Avian associated picorna-like virus 10]	6.09E-136	64,01	23,59	RdRp	RdRp/Helicase/Capsid(x3)
Contig22	no domain	642	ver se está na mesma lib da rdrp da poly do cacao yellow	gi|2826421059|ref|XM_069096528.1| PREDICTED: Petaurus breviceps papuanus rho GTPase-activating protein 29-like (LOC138167542), mRNA	5.5643	96,42	04,36	GAAAATTGATAGAGTTGAAAAACTCTGCCAAGCCTTGCTCCATCATCTGGTTTAATGTCCTTAATTGATAAGAAGACATACCCAACTTATCAAGAAGGATTAGATCAGATCTCTTCACTTGGATCTACCTCGGGCTTTGAGCAAAGTGAGGGACTAACACCAGTTCGTGGGACCCCGATAATTGTAAGACAGCTTAATCAGATTCAGTATCTACTGGTATCCCTACACCAGAAGGTAGACGCACTTACAACTAGGGTTCGAGCAATTGAAACGGCTAAAGGAGCAGACTTCTCCAAACAGCTTGAAGGAATTACCAGTTCCCTGGTATATTGAATTGTACCTGGAAATTGTAGAGCTGATTGTTGACTCTTCGTGCTGATTCTTCTAACATAGTGAGAG…	gb|APY26396.1| hypothetical protein [Cacao yellow vein banding virus]	3.53E-19	50	14,01	NA	RT_LTR/RNaseH/ZincKnuckle
SRR3217304-contig_488-unknow	capsid	938	ver se está na mesma lib da rdrp desse virus	gi|1860248662|gb|MT482493.1| PNG bee virus 11 isolate PNGBV/11 structural polyprotein gene, complete cds	2,89E-18	65,15	54,15	AGACAATAGAAGATTGTCGTTTTATTCTAAAATTTTACATCATTAAAATAATCCCTTAAGTTTGTCTAAGGTAAAAACTGATGGTTAAACAGAGCCAGCCATTGTTTCACGAGGTTCCCGGTCTGGTTGTTTGCTTGGTTAAATACGGGCGATTAAATATTTTGGTTAATAACACGGTTAATAATTGATCCAAAGATGTTTAAGTTGCTGTCTGTATACTTGGTGGGGGAATCAGATATTTAAAACGAAAGTCGCTGCCAACTGATTGAAAGATAAACGCTGAAATTGGAATTTCAGTTGCGCTTGGGTTGGTGTAGTTAAAAGATAACACACCATTGCTTTCAGTAAGATCGGCGGAATCGGCTGCTCCAAGAGCATTGCTCTTAGTATACAATCGTC…	gb|QKW94214.1| structural polyprotein [PNG bee virus 11]	4,75E-93	59,50	25,80	capsid	capsid
Contig21+23	RT	2078	Badnavirus cocoa (BVC)	|NC_055598.1| Camellia lemon glow virus isolate LG, complete genome	9E-15	84,69	05,00	CAGGGACATAGAAAAATCCTACTGATACTCACCCTAAGTTTTCTAAGCCTTTCTAGAAAAGCTTTCTCTTTACTGCGCCTCCTGCGTCTTACAACAAGAAAACCTTTTCCTAAAATAGATAACTTAGGCAGAGGTCACCCAATTTGTAAAGAACTTAAAGAAAACTCTAGTAAATTCTTTCTAAGTAGTGAATTTAAAACATAAACACATAAATGATTTACCTCAACCAAAAGGTTTTTACGCTGCCATACTTAAACAACTAAGCTTTGATACCATAAAGGAAAACGCGGGCACACTGGCTTTCACCAGGTGGCTATGCATGAAGAATCAATCCCATGGACCGCATTTTGGGTTCCTGATGGACTCTATGAATGGCTGGTTATGCCATTTGGGCTTAAA…	|YP_009345075.1| polyprotein [Cacao yellow vein banding virus]	1E-152	80	51	RT_LTR/RNaseH	RT_LTR/RNaseH/ZincKnuckle
ERR3665554-contig_5708-unknow	Known	524	Known	gi|2649707371|gb|PP069009.1| Potato virus Y isolate PVY_Kenya, complete genome	0	99,42	100	CCGCTATTATTACCTCTAAACTTCTTGACAATTGTTCCATCTGGAGTTGAGATTGGTGTGTAAATTATTTCTGTGTACAAATTGCGCAACATTTGCAACCCCAAGTCCCAATCTTCCATGTATGTGCTTCTGATGATGAGAACAGCATTAATTAGGTATGGGGTGAGTGAACTATCGAATTGTGAACCATCGGCATCGCAGTACACCCAATTTTCAGGTAGACGCCGAAGCAATCTGTCCCAACCTCCATAAAACTTAGTCATTCCAACAGTCCAGCAGCATTCAATGTTCTTCGAGTAGAATTGATTATTAAAATCATCAACGCACACCTTTCCACCCAGTAGAGTATCTAAAGGTGCAGCAGTGAATGTCCTCGTCTTATTTGCAAGTATCTTCTCT…	emb|CAB57887.1| nuclear inclusion b protein, partial [Potato virus Y strain N]	3.37E-124	98,27	33,20	RdRp	Polyprot/RdRp/Hel/Coat/Peptidase/P1
